# Supplementary material for: Embryonic Stage of Congenital Zika Virus Infection Determines Fetal and Postnatal Outcomes in Mice
Source: Viruses. 2021 Sep 11;13(9):1807. doi: 10.3390/v13091807 (PMC8473443; doi:10.3390/v13091807)
Supplement: Supplementary file 1 [file viruses-13-01807-s001.zip]

Archive with 1 entries (1 files):
- viruses-1342267-supplementary.pdf
